# Supplementary material for: Coumarin Derivatives Act as Novel Inhibitors of Human Dipeptidyl Peptidase III: Combined In Vitro and In Silico Study
Source: Pharmaceuticals (Basel). 2021 Jun 5;14(6):540. doi: 10.3390/ph14060540 (PMC8229952; doi:10.3390/ph14060540)
Supplement: Supplementary file 1 [file pharmaceuticals-14-00540-s001.zip]

Archive with 1 entries (1 files):
- pharmaceuticals-1224476-supplementary.pdf
